# Supplementary material for: Psychometric Properties of the Video Game Experiences Questionnaire (CERV), Problematic Use of Video Games and the Link with the Use of Mobile Devices in Mexican Children
Source: Int J Environ Res Public Health. 2025 Mar 23;22(4):476. doi: 10.3390/ijerph22040476 (PMC12026956; doi:10.3390/ijerph22040476)
Supplement: Supplementary file 1 [file ijerph-22-00476-s001.zip]

Archive with 1 entries (1 files):
- ijerph-3467407-supplementary.pdf
